# Supplementary material for: Human Population Density Influences Genetic Diversity of Two Rattus Species Worldwide: A Macrogenetic Approach
Source: Genes (Basel). 2023 Jul 14;14(7):1442. doi: 10.3390/genes14071442 (PMC10379283; doi:10.3390/genes14071442)
Supplement: Supplementary file 1 [file genes-14-01442-s001.zip]

Archive with 3 entries (3 files):
- Figure_S1.tiff
- Figure_S2.tiff
- Systematic_review_final_studies_included.xlsx.xlsx
