# Supplementary material for: Human Population Density Influences Genetic Diversity of Two Rattus Species Worldwide: A Macrogenetic Approach
Source: Genes (Basel). 2023 Jul 14;14(7):1442. doi: 10.3390/genes14071442 (PMC10379283; doi:10.3390/genes14071442)
Supplement: Supplementary file 1 [file genes-14-01442-s001.zip › Systematic_review_final_studies_included.xlsx.xlsx]

## Sheet: Matrix papers included
Matrix table describing the characteristics of the literature papers included in the analyses
Primary author	Publication year	Title	Study location	Molecular marker	Research question	Reference
Abdelkrim	2005	Island colonization and founder effects: the invasion of the Guadeloupe islands by ship rats (Rattus rattus)	Regional; Insular France	Microsatellites	Determine colonization events in island populations and eradication effects	[48]
Abdelkrim	2005b	Importance of Assessing Population Genetic Structure before Eradication of Invasive Species: Examples from Insular Norway Rat Populations	Regional; Insular France	Microsatellites	Determine sources and events of colonization in island populations	[49]
Abdelkrim	2009	Genetic structure and functioning of alien ship rat populations from a Corsican micro-insular complex	Regional; Insular France	Microsatellites	Establish the population structure of island rats.	[50]
Abdelkrim	2010	Fine-scale genetic structure of mainland invasive Rattus rattus populations: implications for restoration of forested conservation areas in New Zealand	Local; Puketi Forest Core Area; Neva Zelanda	Microsatellites	Determine the population structure of rattus norvegicus in a conservation area	[51]
Badou	2021	Population genetic structure of black rats in an urban environment: a case study in Cotonou, Benin	Regional; Benin	Microsatellites	Know the population structure of the species in the study area	[42]
Baig	2022	Genomic Analysis Reveals Subdivision of Black Rats (Rattus rattus) in India, Origin of theWorldwide Species Spread	Regional; India	SNPs	Determine the population structure of Rattus rattus lineages in india	[35]
Berthier	2016	Black rat invasion of inland Sahel: insights from interviews and population genetics in south-western Niger	Regional; Niger	Microsatellites	Know the population structure of the black rat in Niger	[31]
Brouat	2013	Plague Circulation and Population Genetics of the Reservoir Rattus rattus: The Influence of Topographic Relief on the Distribution of the Disease within the Madagascan Focus	Regional; Madagascar	Microsatellites	Determine the distribution of plague seroprevalence according to the genetic diversity present in Rattus rattus from different areas	[29]
Calmet	2001	Is it worth eradicating the invasive pest Rattus norvegicus from Molène archipelago?	Regional; Insular France	Microsatellites	Establish the origins of the insular populations of the Iroise Islands and their structure and population dynamics	[52]
Chen	2021	Population genomics reveal rapid genetic differentiation in a recently invasive population of Rattus norvegicus	Regional; China	SNPs - DNAmt	Explore the phylogenetic relationships and demographic characteristics of Rattus norvegicus invasions in China	[53]
Combs	2018	Spatial population genomics of the brown rat (Rattus norvegicus) in New York City	Local; Manhattan NY, EE.UU	SNPs	Understand the genetic and special patterns of highly populated urban areas like Manhattan	[19]
Combs	2018b	Urban rat races: spatial population genomics of brown rats (Rattus norvegicus) compared across multiple cities	Continental; EE.UU; Brazil, Canada	SNPs	Establish differences in the population structure of Rattus norvegicus in different cities of the United States	[6]
Conroy	2013	Cryptic genetic diversity in Rattus of the San Francisco Bay region, California	Local, San Francisco CA; EE.UU	Microsatellites - DNAmt	Establish the demographic and genetic history of the Rattus rattus lineages present in the bay of San Francisco	[39]
Costa	2016	Multiple paternity in the Norway rat, Rattus norvegicus, from urban slums in Salvador, Brazil.	Regional; Salvador; Brazil	Microsatellites	Estimate the occurrence of multiple paternity and inbreeding among Norway rats from the urban slum areas of Pau da Lima, Salvador, Brazil.	[54]
Cramer	1988	Genetic diversity within and between natural populations of Rattus norvegicus	Regional; Pennsylvania; EE.UU	Microsatellites	Determine the population structure and genetic diversity of Rattus norvegicus in Pennsylvania	[55]
Desvars-Larrive	2017	Population genetics, community of parasites, and resistance to rodenticides in an urban brown rat (Rattus norvegicus) population	Local; Hauts-de-Seine, France	Microsatellites	Measured the genetic and immunogenic diversity of the rat population and assessed potential gene flow and migration	[56]
Garder	2009	Commensal ecology, urban landscapes, and their influence on the genetic characteristics of city-dwelling Norway rats (Rattus norvegicus)	Local; Baltimore MD; EE.UU	Microsatellites	Determine the genetic characteristics and relationships between rats of populated areas of Baltimore	[20]
Gilabert	2007	Genetic structure of black rat populations in a rural plague focus in Madagascar	Regional; Madagascar	Microsatellites	Establish the structure and genetic distances in populations of endemic lineages of Rattus rattus in Madagascar	[57]
Gomez	2019	Connectivity among Norway rat subpopulations (Rattus norvegicus) at poultry farms in exaltaciÓn de la cruz, buenos aires, Argentina	Local; Exaltacion de la cruz; Argentina	Microsatellites	Evaluate the genetic connectivity between populations of Rattus norvegicus present in poultry farms	[58]
Haniza	2015	Large-scale structure of brown rat (Rattus norvegicus) populations in England: Effects on rodenticide resistance	Regional; United Kingdom	Microsatellites - DNAmt	Know the genetic characteristics of Rattus norvegicus resistant to pesticides in the United Kingdom	[38]
Iannucci	2018	Population genetic analysis of invasive black rats: Defining eradication units in the Tuscan Archipelago National Park	Regional; Insular Italy	Microsatellites	Establish connectivity patterns between populations of Rattus rattus in the Tuscany archipelago	[59]
Jing	2022	Comparative phylogeography of two commensal rat species (Rattus tanezumi and Rattus norvegicus) in China: Insights from mitochondrial DNA, microsatellite, and 2b-RAD data	Regional; Mohe, Heilongjiang; China	Microsatellites	Determine migration routes and demography of Rattus tanezumi and Rattus norvegicus in China	[60]
Kajdacsi	2013	Urban population genetics of slum-dwelling rats (Rattus norvegicus) in Salvador, Brazil	Local; Salvador; Brazil	Microsatellites	Calculate the genetic variation of the region and the degree of mixing after eradication and recolonization in el Salvador, Brazil	[21]
Konecny	2013	Invasion genetics of the introduced black rat (Rattus rattus) in Senegal, West Africa	Regional; Senegal	Microsatellites	Establish the colonization and establishment of populations of Rattus rattus in Senegal	[36]
Lack	2013	Comparative phylogeography of invasive Rattus rattus and Rattus norvegicus in the U.S. reveals distinct colonization histories and dispersal	Regional; EE.UU	Microsatellites - DNAmt	Determine the genetic structure and differentiation of Rattus rattus and Rattus norvegicus in different cities of the United States	[28]
Mangombi	2016	Urban population genetics of the invasive black rats in Franceville, Gabon	Regional; Gabon	Microsatellites	Examine the genetic structure of Rattus rattus in the city of Franceville	[30]
Piertney	2016	Resolving patterns of population genetic and phylogeographic structure to inform control and eradication initiatives for brown rats Rattus norvegicus on South Georgia	Regional; United Kingdom	SNPs	Determine the genetic differentiation of South Georgia populations to establish eradication units	[61]
Puckett	2016	Global population divergence and admixture of the brown rat (Rattus norvegicus)	Global	SNPs	Infer expansion routes of Rattus norvegicus and lineage establishments globally	[37]
Puckett	2018	Genomic analyses identify multiple Asian origins and deeply diverged mitochondrial clades in inbred brown rats (Rattus norvegicus)	Global	SNPs	Determine genetic relationships between different inbred strains of Rattus norvegicus at a global level	[62]
Puckett	2020	Genomic analyses reveal three independent introductions of the invasive brown rat (Rattus norvegicus) to the Faroe Islands	Regional; Europe	SNPs	Determine the genetic structure of Rattus norvegicus in the insular populations of the Faroe Islands	[63]
Sjodin	2019	Rattus population genomics across the Haida Gwaii archipelago provides a framework for guiding invasive species management	Local; Haida Gwaii; Canada	SNPs	Determine population patterns and genetic connections between Rattus norvegicus and Rattus rattus populations in Haida Gwaii, Canada	[41]
Tabak	2015	The relationship between distance and genetic similarity among invasive rat populations in the Falkland Islands	Local; Falkland Islands	Microsatellites	Investigate population structure and migration patterns of rats (Rattus norvegicus) in the Falklands and hence to add to the body of data that informs eradication strategies.	[64]
Teng	2017	Population Genomics Reveals Speciation and Introgression between Brown Norway Rats and Their Sibling Species	Regional; China	SNPs	infer the demographic history of both species (Rattus norvegicus and R. nitidus) and their genetic interrelationships following the divergence	[65]
Varudkar	2015	Commensalism facilitates gene flow in mountains: a comparison between two Rattus species	Regional; India	Microsatellites	Establish the difference between the populations and distribution of Rattus atarae, non-commensal, and Rattus rattus, commensal in India	[43]
Willows	2016	Cryptic diversity in Black rats Rattus rattus of the Galápagos Islands, Ecuador	Regional; Islas Galapagos; Ecuador	Microsatellites	Understand the invasion pathways, gene flow, and eradication strategies of Rattus rattus populations in the Galapagos Islands	[44]

## Sheet: Sheet1
			Reference
			[48]
			[49]
			[50]
			[51]
			[42]
			[35]
			[31]
			[29]
			[52]
			[53]
			[19]
			[6]
			[39]
			[54]
			[55]
			[56]
			[20]
			[57]
			[58]
			[38]
			[59]
			[60]
			[21]
			[36]
			[28]
			[30]
			[61]
			[37]
			[62]
			[63]
			[41]
			[64]
			[65]
			[43]
			[44]
